# Supplementary material for: Identifying microRNAs Possibly Implicated in Myalgic Encephalomyelitis/Chronic Fatigue Syndrome and Fibromyalgia: A Review
Source: Int J Mol Sci. 2024 Sep 3;25(17):9551. doi: 10.3390/ijms25179551 (PMC11395538; doi:10.3390/ijms25179551)
Supplement: Supplementary file 1 [file ijms-25-09551-s001.zip]

Archive with 1 entries (1 files):
- ijms-3123019-supplementary.xlsx
