# Supplementary material for: Identifying microRNAs Possibly Implicated in Myalgic Encephalomyelitis/Chronic Fatigue Syndrome and Fibromyalgia: A Review
Source: Int J Mol Sci. 2024 Sep 3;25(17):9551. doi: 10.3390/ijms25179551 (PMC11395538; doi:10.3390/ijms25179551)
Supplement: Supplementary file 1 [file ijms-25-09551-s001.zip › ijms-3123019-supplementary.xlsx]

## Sheet: Supplementary Table S1
References (ID)	miRNAs	Biological system	Method	Sample size	Most effected gene	Function	Additional References (if not all information stated in the Reference (ID) itself)
1	miR-195	Plasma	RT-qPCR	89 CFS/ME (58.12 ± 16.34y, 0.93(M/F) and 29 HC (63.45 ±8.87, 1.22(M/F)		Mitochondrial Dysfunction
2	miR-127-3p, miR-140-5p, miR-142-5p, miR-143-3p, miR-150-5p, miR-448	Plasma	RT-qPCR	40 CFS/ME (49.3 ± 2.2y, 77.5%F) and 20 HC (33.4 ±2.6, 80%F)	ZNF426, MMP13, MMP14, STAT1, SPIC, SMUG1, SMAD3, PRDM1, PPIE	Immunological and metabolic disorders, vascular dysfuntion	26
							27
							28
3	miR-28-5p, miR-29a-3p, miR-127-3p, miR-140-5p, miR-150-5p, miR-181b-5p, miR-374b-5p, miR-486-5p, miR-3620-3p, miR-4433a-5p, miR-6819-3p	Plasma	RT-qPCR	41 CFS/ME (53.3 ± 1.2y, 86%F), 29 ME/CFS + FM (54.7 ± 1.5y, 100%F), 38 FM (56.7 ±1.3y, 85%F) and 32 HC (50.9 ±1.7y, 56%F)	IL-6/STAT3, VEGF, CCL11, MCP-1, APOL1, FAM46C, MKRN1, SAMP, IL10, CXCL8, CXCL9	Immunological and metabolic disorders	29
						Central sensitization, mitochondrial dysfunction	30
							31
							32
							33
4	miR-aU14	FFPE postmortem tissue biopsies	FISH	3 ME/CFS (33y average, 66%F), 21 HC (66.6y average, 57%F)	HHV-6	None
5	miR-1, miR-17, miR-20a, miR-30a, miR-30b, miR-30c, miR-30d, miR-30e, miR-34a, miR-34c, miR-93, miR-99a, miR-129, miR-135a, miR-135b, miR-141, miR-142-3p, miR-143, miR-146a, miR-181b, miR-181d, miR-196a, miR-202, miR-204, miR-206, miR-217, miR-218, miR-224, miR-300, miR-301a, miR-302a, miR-302b, miR-302c, miR-302d, miR-326, miR-330-5p, miR-372,miR-377, miR-381, miR-410, miR-450b-5p, miR-505, miR-5…	Blood	miRNA NGS Sequencing	1023 ME/CSF vs 1186 long covid	CXCL8, B2M, SOD1, BCL2, EGF, SERPINE1, S100A8, S100A9, and HMGB1	Immonulogical and metabolic disorders, mitochondrial disfunction	34
							35
6	let-7a-5p, miR-30b-5p, miR-103a-3p, miR-107, miR-142-3p, miR-151a-5p, miR-320a, miR-374b-5p	Serum	RT-qPCR	74 FM (43.28 ± 11.2y, 100%F) and 74 HC (43.47 ± 10.3y, 100%F)	FKBP5, smad2, TGFBR2, inflammatory cytokines	Inflammation, HPA axis, autophagy
7	miR-7-5p, miR-9-5p, miR-27b-3p, miR-101-3p, miR-128-3p, miR-148a-3p, miR-182-5p, miR-183-5p, miR-186-5p, miR-328-3p, miR-374a-5p, miR-548d-5p, miR-454-3p, miR-532-3p, miR-625-5p, miR-671-5p, miR-766-3p, miR-1275, miR-3609	serum	RT-qPCR	49 FMS (53 median (25-67), 100%F) vs 25 HC (53 median (24-62), 100%F)	NR1D2, RORA, Clock circadian regulators, BMPR2, TGFb, IL6ST	Inflammation, Mitochondrial function, Metabolic, TRP
8	miR-21, miR-34a, miR-92a, miR-126, miR-200c	Plasma	RT-qPCR	58 CFS (44y median (32-54 range), 75%F), 29 HC (43y median (32-48), 41%F)	HDAC1, Sirt1, ERK1,ERK2	Oxidative stress, Vasculature developments, ERK1 cascade
9	miR-10a, miR-17-5p, miR-21, miR-99b, miR-103, miR-106, miR-146a, miR-152, miR-191, miR-223, miR-330-3p	blood	-	Not specified	IKKf/NFkB, MALAT1, IL-1b, TNF-a	Inflammation, immune response, autophagy
10	miR-28-5p, miR-29a-3p, miR-127-3p, miR-140-5p, miR-150-5p, miR-181b-5p, miR-374b-5p, miR-486-5p, miR-3620-3p, miR-4433a-5p, miR-6819-3p	blood	RT-qPCR	Discovery: 11 ME/CFS (58 ± 2.3y, 81%F), 8 HC (58.4 ± 4y, 62.5%F)	VEGFA, FGF20, GULP1, IL10, SLC25A20, IL6, PER2, FKBP1a, THRB, THRA, NUS1, CXCL8, HIF1a	Immunological, mitochondiral dysfunction, central sensitization, vascular dysfunction
				Replication: 32 ME/CFS (49.2 ± 2.1Y, 56%F), 17 HC (49.8 ± 2.2y, 61%F)
11	plasma: miR‐127‐3p, miR‐142‐5p, miR‐143‐3p, lymphocyte: miR‐21, miR‐146a, miR‐223	Plasma	NanoString nCounter platform	Fasted: 35 CFS/ME (46.60 ± 10.52y, 68%F) and 34 HC (67.06 ± 11.3y, 61%F)	IL-8, NFkB, TLR4,TLR2, STAT3, STAT1, IFN-gamma	Central sensitization, Immunological, metabolic disorder	36
				had breakfast: 28 CFS/ME (54.3 ± 7.97y, 53.6%F) and 21 HC (48.72 ± 5.43y, 57%F)			37
							38
12	let-7d-5p, miR-15a-5p, miR-17-5p, miR-18a-5p, miR-33a-5p, miR-106a-5p, miR-106b-5p, miR-130a-3p, miR-140-5p, miR-146a-5p, miR-150-5p, miR-183-3p, miR-374a-5p, miR-340-5p, miR-361-3p, miR-374a-5p, miR-423-5p, miR-451a, miR-549a, miR-590-5p, miR-644a, miR-1253, miR-4454, miR-4516, miR-7975	blood	RT-qPCR	15 ME/CFS (46.8y average, 100%F), 15 HC (45.2y average, 100%F)	MECP2 pathway, NTRK, AGO2	Immunological, mitochondrial dysfunction, central sensitization	39
							40
							41
13	miR-19a-3p, miR-485-3p, miR-668-3p, miR-4436	Serum	miRNA microarray analysis	9 CFS/ME (37.22y average, 100%F)	TNFa. IL-1, NFkB, TGFb1	Immunological, mitochondrial dysfunction, central sensitization, vascular dysfunction	42
							43
							44
14	miR-124, miR-143, miR-146a, miR-150, miR-558	Plasma	RT-qPCR	100 CFS (12-18y) vs 50 HC (12-18y)	COX-2, TNFa, IL6	Immunological, mitochondrial dysfunction, central sensitization	42
							45
15	let-7i-5p, miR-19b-3p, miR-92a-3p, miR-93-3p, miR-126-5p, miR-186-3p, miR-200a-5p, miR-323b-5p, miR-328, miR-505-3p, miR-532-5p, miR-608	Plasma	qPCR	Non-exercise groups: 43 CFS/ME (45.5 ± 10.6y, 78%F), 22 HC (42.0 ± 13.1y, 52%F)	acetylcholinesterase, IL6, BACE1, STAT3, BCL2L11, VCAM, ICAM, ALCAM	Vascular dysfunction, mitochondrial dysfunction, immunological	46
				Post-exercise groups: 16 CFS/ME (47.0 ± 10.6y, 71%F), 15 HC (44.3 ± 11.5y, 15%F)			38
							47
16	miR-30c, miR-99b, miR-126, miR-330	Plasma	qRT-PCR	15 CFS/ME (43.8y average, 80%F), 30HC (45.3y average, 73%F)	IFNG; GZMB; THBS1; CD6; CTSL1; S100A4; HBA2; KLRF1; IL8; SOD2; IL17F	Immunological disturbances, vascular dysfunction	48
							49
17	miR-21-5p, miR-143-3p, miR-145-5p, miR-223-3p, miR-338-3p, miR-451a	Blood	RT-qPCR	11 FM (49.7y average, 100%F) and 10 HC (50.3y average, 100%F)	CD4, CD8	Immunological disturbances, vascular dysfunction	50
18	miR-127-3p, miR-142-5p, miR-143-3p	Plasma	RT-qPCR	20 CFS/ME (44.5 ± 6.0y) and 20 HC (47.3 ± 6.7y)	CD84, IL-10, SAP, IgG, CD64, BCL2, ERK, BCL6,	Immunological disturbances
19	miR-21, miR-10a, miR-17-5p, miR-103, miR-106, miR-146a, miR-152, miR-191, miR-223	Blood	RT-qPCR	28 CFS/ME (42.0 ± 9.4y, 71%F) and 28 HC (45.0 ± 14y, 82%F)	RNU1A, SNORA73A, SCARNA17, RNU5A, RNU6B, SNORD25
					NO GENES MENTIONED
20	let-7i-5p, miR-17-5p, miR-320b, miR-335-5p	Blood and stool	RT-qPCR	105 FM (52.52 ± 10.3y, 69%F), 54 HC (53.5 ± 12.4y, 48%F)	GABA (gadA, gadB, gadC), glnA, glsA	Metabolic disorders	51
21	miR-145-5p, miR-223, miR-320a, miR-1212	Serum	Genotype assays	170 FM (50.20 ± 9.45y, 100%F) vs 162 HC (47.46 ± 15.35y, 100%F)	PLPP6, NEUROG1	Metabolic disorders, Central sensitization	52
							53
22	miR-103a-3p, miR-107, miR-125a-5p, miR-130a-3p	Blood	RT-qPCR	31 (50.6y average, 100%F ) vs 16 HC	TLR4, CDK, SNRK/NFkB, p65	Immunological disturbances
23	miR-1, miR-23a-3p, miR-133a, miR-320b, miR-346	Blood	RT-PCR	14 FM (43.8y mean (range 24-56y), 100%F) and 14 HC (40y mean (range 24-50y), 100%F)	Neurotrophin signaling pathway, axon guidance, neurotransmitter transporter, cell cortex	HPA-axis, vascular dysfunction
24	miR-26b, miR-29c-5p, miR-34a-5p, miR-382-5p	blood	RT-qPCR	1. Migraine (attack)—n = 8 (28.7y ± 6.9, 75%F)	CGRP, TLR7, nociceptive ion channel transient receptor	Central sensitization, immunological, TRP disorders	54
							55
25	let-7d, miR-103, miR-146a, miR-151, miR-199a	Blood	qRT-qPCR	30 FMS (51y average (39-74y), 93%F) vs 34 HC (53.5y average (24-67y), 88%F)	IGF-1R(s),	Muscle regeneration

## Sheet: Studies included_PRISMA
Reference (ID)	Publications
1	Moatar AI, Chis AR, Romanescu M, Ciordas PD, Nitusca D, Marian C, Oancea C, Sirbu IO. Plasma miR-195-5p predicts the severity of Covid-19 in hospitalized patients. Sci Rep. 2023 Aug 23;13(1):13806. doi: 10.1038/s41598-023-40754-w. PMID: 37612439; PMCID: PMC10447562.
2	Soffritti I, Gravelsina S, D'Accolti M, Bini F, Mazziga E, Vilmane A, Rasa-Dzelzkaleja S, Nora-Krukle Z, Krumina A, Murovska M, Caselli E. Circulating miRNAs Expression in Myalgic Encephalomyelitis/Chronic Fatigue Syndrome. Int J Mol Sci. 2023 Jun 24;24(13):10582. doi: 10.3390/ijms241310582. PMID: 37445763; PMCID: PMC10341915.
3	Nepotchatykh E, Caraus I, Elremaly W, Leveau C, Elbakry M, Godbout C, Rostami-Afshari B, Petre D, Khatami N, Franco A, Moreau A. Circulating microRNA expression signatures accurately discriminate myalgic encephalomyelitis from fibromyalgia and comorbid conditions. Sci Rep. 2023 Feb 2;13(1):1896. doi: 10.1038/s41598-023-28955-9. PMID: 36732593; PMCID: PMC9894933.
4	Kasimir F, Toomey D, Liu Z, Kaiping AC, Ariza ME, Prusty BK. Tissue specific signature of HHV-6 infection in ME/CFS. Front Mol Biosci. 2022 Dec 14;9:1044964. doi: 10.3389/fmolb.2022.1044964. PMID: 36589231; PMCID: PMC9795011.
5	Lv Y, Zhang T, Cai J, Huang C, Zhan S, Liu J. Bioinformatics and systems biology approach to identify the pathogenetic link of Long COVID and Myalgic Encephalomyelitis/Chronic Fatigue Syndrome. Front Immunol. 2022 Sep 16;13:952987. doi: 10.3389/fimmu.2022.952987. PMID: 36189286; PMCID: PMC9524193.
6	Hussein M, Fathy W, Abdelaleem EA, Nasser M, Yehia A, Elanwar R. The Impact of Micro RNA-320a Serum Level on Severity of Symptoms and Cerebral Processing of Pain in Patients with Fibromyalgia. Pain Med. 2022 Dec 1;23(12):2061-2072. doi: 10.1093/pm/pnac076. PMID: 35587745.
7	Erbacher C, Vaknine S, Moshitzky G, Lobentanzer S, Eisenberg L, Evdokimov D, Sommer C, Greenberg DS, Soreq H, Üçeyler N. Distinct CholinomiR Blood Cell Signature as a Potential Modulator of the Cholinergic System in Women with Fibromyalgia Syndrome. Cells. 2022 Apr 9;11(8):1276. doi: 10.3390/cells11081276. PMID: 35455956; PMCID: PMC9031252.
8	Blauensteiner J, Bertinat R, León LE, Riederer M, Sepúlveda N, Westermeier F. Altered endothelial dysfunction-related miRs in plasma from ME/CFS patients. Sci Rep. 2021 May 19;11(1):10604. doi: 10.1038/s41598-021-89834-9. Erratum in: Sci Rep. 2021 Aug 6;11(1):16386. PMID: 34011981; PMCID: PMC8134566.
9	Yang X, Li F, Ma J, Liu Y, Wang X, Wang R, Zhang Y, Zhang W, He Q, Song D, Yu J. Study on the Relationship between the miRNA-centered ceRNA Regulatory Network and Fatigue. J Mol Neurosci. 2021 Oct;71(10):1967-1974. doi: 10.1007/s12031-021-01845-3. Epub 2021 May 16. PMID: 33993410; PMCID: PMC8500871.
10	Nepotchatykh E, Elremaly W, Caraus I, Godbout C, Leveau C, Chalder L, Beaudin C, Kanamaru E, Kosovskaia R, Lauzon S, Maillet Y, Franco A, Lascau-Coman V, Bouhanik S, Gaitan YP, Li D, Moreau A. Profile of circulating microRNAs in myalgic encephalomyelitis and their relation to symptom severity, and disease pathophysiology. Sci Rep. 2020 Nov 12;10(1):19620. doi: 10.1038/s41598-020-76438-y. PMID: 33…
11	Cheema AK, Sarria L, Bekheit M, Collado F, Almenar-Pérez E, Martín-Martínez E, Alegre J, Castro-Marrero J, Fletcher MA, Klimas NG, Oltra E, Nathanson L. Unravelling myalgic encephalomyelitis/chronic fatigue syndrome (ME/CFS): Gender-specific changes in the microRNA expression profiling in ME/CFS. J Cell Mol Med. 2020 May;24(10):5865-5877. doi: 10.1111/jcmm.15260. Epub 2020 Apr 14. PMID: 32291908;…
12	Almenar-Pérez E, Sarría L, Nathanson L, Oltra E. Assessing diagnostic value of microRNAs from peripheral blood mononuclear cells and extracellular vesicles in Myalgic Encephalomyelitis/Chronic Fatigue Syndrome. Sci Rep. 2020 Feb 7;10(1):2064. doi: 10.1038/s41598-020-58506-5. PMID: 32034172; PMCID: PMC7005890.
13	Takakura S, Oka T, Sudo N. Changes in circulating microRNA after recumbent isometric yoga practice by patients with myalgic encephalomyelitis/chronic fatigue syndrome: an explorative pilot study. Biopsychosoc Med. 2019 Dec 2;13:29. doi: 10.1186/s13030-019-0171-2. PMID: 31827600; PMCID: PMC6886179.
14	Al-Rawaf HA, Alghadir AH, Gabr SA. MicroRNAs as Biomarkers of Pain Intensity in Patients With Chronic Fatigue Syndrome. Pain Pract. 2019 Nov;19(8):848-860. doi: 10.1111/papr.12817. Epub 2019 Aug 30. PMID: 31282597.
15	Baraniuk JN, Shivapurkar N. Exercise - induced changes in cerebrospinal fluid miRNAs in Gulf War Illness, Chronic Fatigue Syndrome and sedentary control subjects. Sci Rep. 2017 Nov 10;7(1):15338. doi: 10.1038/s41598-017-15383-9. Erratum in: Sci Rep. 2018 Apr 19;8(1):6455. PMID: 29127316; PMCID: PMC5681566.
16	Petty RD, McCarthy NE, Le Dieu R, Kerr JR. MicroRNAs hsa-miR-99b, hsa-miR-330, hsa-miR-126 and hsa-miR-30c: Potential Diagnostic Biomarkers in Natural Killer (NK) Cells of Patients with Chronic Fatigue Syndrome (CFS)/ Myalgic Encephalomyelitis (ME). PLoS One. 2016 Mar 11;11(3):e0150904. doi: 10.1371/journal.pone.0150904. PMID: 26967895; PMCID: PMC4788442.
17	Cerdá-Olmedo G, Mena-Durán AV, Monsalve V, Oltra E. Identification of a microRNA signature for the diagnosis of fibromyalgia. PLoS One. 2015 Mar 24;10(3):e0121903. doi: 10.1371/journal.pone.0121903. PMID: 25803872; PMCID: PMC4372601.
18	Brenu EW, Ashton KJ, Batovska J, Staines DR, Marshall-Gradisnik SM. High-throughput sequencing of plasma microRNA in chronic fatigue syndrome/myalgic encephalomyelitis. PLoS One. 2014 Sep 19;9(9):e102783. doi: 10.1371/journal.pone.0102783. PMID: 25238588; PMCID: PMC4169517.
19	Brenu EW, Ashton KJ, van Driel M, Staines DR, Peterson D, Atkinson GM, Marshall-Gradisnik SM. Cytotoxic lymphocyte microRNAs as prospective biomarkers for Chronic Fatigue Syndrome/Myalgic Encephalomyelitis. J Affect Disord. 2012 Dec 10;141(2-3):261-9. doi: 10.1016/j.jad.2012.03.037. Epub 2012 May 8. PMID: 22572093.
20	Clos-Garcia M, Andrés-Marin N, Fernández-Eulate G, Abecia L, Lavín JL, van Liempd S, Cabrera D, Royo F, Valero A, Errazquin N, Vega MCG, Govillard L, Tackett MR, Tejada G, Gónzalez E, Anguita J, Bujanda L, Orcasitas AMC, Aransay AM, Maíz O, López de Munain A, Falcón-Pérez JM. Gut microbiome and serum metabolome analyses identify molecular biomarkers and altered glutamate metabolism in fibromyalgi…
21	Berg F, Moser DA, Hagena V, Streit F, Mosch B, Kumsta R, Herpertz S, Diers M. MicroRNA-Related Polymorphism and Their Association with Fibromyalgia. Genes (Basel). 2023 Jun 21;14(7):1312. doi: 10.3390/genes14071312. PMID: 37510217; PMCID: PMC10379154.
22	Braun A, Evdokimov D, Frank J, Sommer C, Üçeyler N. MiR103a-3p and miR107 are related to adaptive coping in a cluster of fibromyalgia patients. PLoS One. 2020 Sep 17;15(9):e0239286. doi: 10.1371/journal.pone.0239286. PMID: 32941517; PMCID: PMC7498021.
23	Masotti A, Baldassarre A, Guzzo MP, Iannuccelli C, Barbato C, Di Franco M. Circulating microRNA Profiles as Liquid Biopsies for the Characterization and Diagnosis of Fibromyalgia Syndrome. Mol Neurobiol. 2017 Nov;54(9):7129-7136. doi: 10.1007/s12035-016-0235-2. Epub 2016 Oct 29. PMID: 27796750.
24	Andersen HH, Duroux M, Gazerani P. Serum MicroRNA Signatures in Migraineurs During Attacks and in Pain-Free Periods. Mol Neurobiol. 2016 Apr;53(3):1494-1500. doi: 10.1007/s12035-015-9106-5. Epub 2015 Feb 1. PMID: 25636687.
25	Leinders M, Doppler K, Klein T, Deckart M, Rittner H, Sommer C, Üçeyler N. Increased cutaneous miR-let-7d expression correlates with small nerve fiber pathology in patients with fibromyalgia syndrome. Pain. 2016 Nov;157(11):2493-2503. doi: 10.1097/j.pain.0000000000000668. PMID: 27429177.

## Sheet: Additional Publications
ID	Additional Publications
26	Frietze, S., O'Geen, H., Blahnik, K. R., Jin, V. X., & Farnham, P. J. (2010). ZNF274 recruits the histone methyltransferase SETDB1 to the 3' ends of ZNF genes. PloS one, 5(12), e15082.
27	Shlopov, B. V., Gumanovskaya, M. L., & Hasty, K. A. (2000). Autocrine regulation of collagenase 3 (matrix metalloproteinase 13) during osteoarthritis. Arthritis & Rheumatism: Official Journal of the American College of Rheumatology, 43(1), 195-205.
28	Fallowfield, J. A., Mizuno, M., Kendall, T. J., Constandinou, C. M., Benyon, R. C., Duffield, J. S., & Iredale, J. P. (2007). Scar-associated macrophages are a major source of hepatic matrix metalloproteinase-13 and facilitate the resolution of murine hepatic fibrosis. Journal of immunology (Baltimore, Md. : 1950), 178(8), 5288–5295. https://doi.org/10.4049/jimmunol.178.8.5288
29	Heinrich, P. C., Behrmann, I., Müller-Newen, G., Schaper, F., & Graeve, L. (1998). Interleukin-6-type cytokine signalling through the gp130/Jak/STAT pathway. The Biochemical journal, 334 ( Pt 2)(Pt 2), 297–314. https://doi.org/10.1042/bj3340297
30	Deshmane SL, Kremlev S, Amini S, Sawaya BE. Monocyte chemoattractant protein-1 (MCP-1): an overview. J Interferon Cytokine Res. 2009 Jun;29(6):313-26. doi: 10.1089/jir.2008.0027. PMID: 19441883; PMCID: PMC2755091.
31	Thomson, R., & Finkelstein, A. (2015). Human trypanolytic factor APOL1 forms pH-gated cation-selective channels in planar lipid bilayers: relevance to trypanosome lysis. Proceedings of the National Academy of Sciences of the United States of America, 112(9), 2894–2899. https://doi.org/10.1073/pnas.1421953112
32	Atmaramani RR, Black BJ, de la Peña JB, Campbell ZT, Pancrazio JJ. Conserved Expression of Nav1.7 and Nav1.8 Contribute to the Spontaneous and Thermally Evoked Excitability in IL-6 and NGF-Sensitized Adult Dorsal Root Ganglion Neurons In Vitro. Bioengineering (Basel). 2020 May 16;7(2):44. doi: 10.3390/bioengineering7020044. PMID: 32429423; PMCID: PMC7356605.
33	Kochumon, S., Madhoun, A. A., Al-Rashed, F., Azim, R., Al-Ozairi, E., Al-Mulla, F., & Ahmad, R. (2020). Adipose tissue gene expression of CXCL10 and CXCL11 modulates inflammatory markers in obesity: implications for metabolic inflammation and insulin resistance. Therapeutic advances in endocrinology and metabolism, 11, 2042018820930902. https://doi.org/10.1177/2042018820930902
34	Neeraj Tiwari, Natalio Garbi, Thomas Reinheckel, Gerhard Moldenhauer, Gu¨nter J. Ha¨mmerling, Frank Momburg; A Transporter Associated with Antigen-Processing Independent Vacuolar Pathway for the MHC Class I-Mediated Presentation of Endogenous Transmembrane Proteins. J Immunol 15 June 2007; 178 (12): 7932–7942. https://doi.org/10.4049/jimmunol.178.12.7932
35	Miao, L., & St Clair, D. K. (2009). Regulation of superoxide dismutase genes: implications in disease. Free radical biology & medicine, 47(4), 344–356. https://doi.org/10.1016/j.freeradbiomed.2009.05.018
36	Hayden, M. S., & Ghosh, S. (2008). Shared principles in NF-kappaB signaling. Cell, 132(3), 344–362. https://doi.org/10.1016/j.cell.2008.01.020
37	Akira, S., Takeda, K. Toll-like receptor signalling. Nat Rev Immunol 4, 499–511 (2004). https://doi.org/10.1038/nri1391
38	Yu, H., Pardoll, D., & Jove, R. (2009). STATs in cancer inflammation and immunity: a leading role for STAT3. Nature reviews. Cancer, 9(11), 798–809. https://doi.org/10.1038/nrc2734
39	Cronk, J. C., Derecki, N. C., Ji, E., Xu, Y., Lampano, A. E., Smirnov, I., Baker, W., Norris, G. T., Marin, I., Coddington, N., Wolf, Y., Turner, S. D., Aderem, A., Klibanov, A. L., Harris, T. H., Jung, S., Litvak, V., & Kipnis, J. (2015). Methyl-CpG Binding Protein 2 Regulates Microglia and Macrophage Gene Expression in Response to Inflammatory Stimuli. Immunity, 42(4), 679–691. https://doi.org/…
40	Zhang, X., Zuo, X., Yang, B., Li, Z., Xue, Y., Zhou, Y., Huang, J., Zhao, X., Zhou, J., Yan, Y., Zhang, H., Guo, P., Sun, H., Guo, L., Zhang, Y., & Fu, X. D. (2014). MicroRNA directly enhances mitochondrial translation during muscle differentiation. Cell, 158(3), 607–619. https://doi.org/10.1016/j.cell.2014.05.047
41	Ying, S. W., Futter, M., Rosenblum, K., Webber, M. J., Hunt, S. P., Bliss, T. V., & Bramham, C. R. (2002). Brain-derived neurotrophic factor induces long-term potentiation in intact adult hippocampus: requirement for ERK activation coupled to CREB and upregulation of Arc synthesis. The Journal of neuroscience : the official journal of the Society for Neuroscience, 22(5), 1532–1540. https://doi.or…
42	Bradley J. R. (2008). TNF-mediated inflammatory disease. The Journal of pathology, 214(2), 149–160. https://doi.org/10.1002/path.2287
43	Forrester, S. J., Booz, G. W., Sigmund, C. D., Coffman, T. M., Kawai, T., Rizzo, V., Scalia, R., & Eguchi, S. (2018). Angiotensin II Signal Transduction: An Update on Mechanisms of Physiology and Pathophysiology. Physiological reviews, 98(3), 1627–1738. https://doi.org/10.1152/physrev.00038.2017
44	Goumans, MJ., Liu, Z. & ten Dijke, P. TGF-β signaling in vascular biology and dysfunction. Cell Res 19, 116–127 (2009). https://doi.org/10.1038/cr.2008.326
45	Sommer, C., & Kress, M. (2004). Recent findings on how proinflammatory cytokines cause pain: peripheral mechanisms in inflammatory and neuropathic hyperalgesia. Neuroscience letters, 361(1-3), 184–187. https://doi.org/10.1016/j.neulet.2003.12.007
46	Zhang, J., Alcaide, P., Liu, L., Sun, J., He, A., Luscinskas, F. W., & Shi, G. P. (2011). Regulation of endothelial cell adhesion molecule expression by mast cells, macrophages, and neutrophils. PloS one, 6(1), e14525. https://doi.org/10.1371/journal.pone.0014525
47	Tamagno, E., Parola, M., Bardini, P., Piccini, A., Borghi, R., Guglielmotto, M., Santoro, G., Davit, A., Danni, O., Smith, M. A., Perry, G., & Tabaton, M. (2005). Beta-site APP cleaving enzyme up-regulation induced by 4-hydroxynonenal is mediated by stress-activated protein kinases pathways. Journal of neurochemistry, 92(3), 628–636. https://doi.org/10.1111/j.1471-4159.2004.02895.x
48	Hwang, S. Y., Kim, J. Y., Kim, K. W., Park, M. K., Moon, Y., Kim, W. U., & Kim, H. Y. (2004). IL-17 induces production of IL-6 and IL-8 in rheumatoid arthritis synovial fibroblasts via NF-kappaB- and PI3-kinase/Akt-dependent pathways. Arthritis research & therapy, 6(2), R120–R128. https://doi.org/10.1186/ar1038
49	Waugh, D. J., & Wilson, C. (2008). The interleukin-8 pathway in cancer. Clinical cancer research : an official journal of the American Association for Cancer Research, 14(21), 6735–6741. https://doi.org/10.1158/1078-0432.CCR-07-4843
50	Harty, J. T., & Badovinac, V. P. (2008). Shaping and reshaping CD8+ T-cell memory. Nature reviews. Immunology, 8(2), 107–119. https://doi.org/10.1038/nri2251
51	Salvadores, N., Gerónimo-Olvera, C., & Court, F. A. (2020). Axonal Degeneration in AD: The Contribution of Aβ and Tau. Frontiers in aging neuroscience, 12, 581767. https://doi.org/10.3389/fnagi.2020.581767
52	Ma, Q., Chen, Z., del Barco Barrantes, I., de la Pompa, J. L., & Anderson, D. J. (1998). neurogenin1 is essential for the determination of neuronal precursors for proximal cranial sensory ganglia. Neuron, 20(3), 469–482. https://doi.org/10.1016/s0896-6273(00)80988-5
53	Brindley, D. N., & Pilquil, C. (2009). Lipid phosphate phosphatases and signaling. Journal of lipid research, 50 Suppl(Suppl), S225–S230. https://doi.org/10.1194/jlr.R800055-JLR200
54	Venkatachalam, K., & Montell, C. (2007). TRP channels. Annual review of biochemistry, 76, 387–417. https://doi.org/10.1146/annurev.biochem.75.103004.142819
55	Kawai, T., Akira, S. The role of pattern-recognition receptors in innate immunity: update on Toll-like receptors. Nat Immunol 11, 373–384 (2010). https://doi.org/10.1038/ni.1863
